# Supplementary material for: Application of a Liquid-Liquid Microextraction Method Based on a Natural Hydrophobic Deep Eutectic Solvent for the Extraction of Plastic Migrants from Kombuchas
Source: Molecules. 2021 Dec 28;27(1):178. doi: 10.3390/molecules27010178 (PMC8746289; doi:10.3390/molecules27010178)
Supplement: Supplementary file 1 [file molecules-27-00178-s001.zip]

Archive with 1 entries (1 files):
- molecules-1487315-supplementary.pdf
